# Supplementary material for: Neurological adverse events associated with oxaliplatin: A pharmacovigilance analysis based on FDA adverse event reporting system
Source: Front Pharmacol. 2024 Jul 9;15:1431579. doi: 10.3389/fphar.2024.1431579 (PMC11263116; doi:10.3389/fphar.2024.1431579)
Supplement: Supplementary file 1 [file Table2.XLSX]

## Sheet: Supplementary Table 2
	Supplementary Table 2. All neurological AEs in oxaliplatin users from FAERS database
	PT/MedDRA	case	Primary SOC (nervous system disorders)
1	Neuropathy peripheral	835	Yes
2	Paraesthesia	535	Yes
3	Neurotoxicity	432	Yes
4	Dizziness	250	Yes
5	Dysarthria	207	Yes
6	Tremor	198	Yes
7	Polyneuropathy	178	Yes
8	Loss of consciousness	168	Yes
9	Dysphonia	155	No
10	Hypoaesthesia	151	Yes
11	Palmar-plantar erythrodysaesthesia syndrome	125	No
12	Speech disorder	111	Yes
13	Headache	100	Yes
14	Paraesthesia oral	86	No
15	Dysgeusia	82	Yes
16	Syncope	78	Yes
17	Gait disturbance	72	No
18	Muscle rigidity	72	No
19	Muscular weakness	72	No
20	Vision blurred	68	No
21	Somnolence	67	Yes
22	Confusional state	65	No
23	Peripheral sensory neuropathy	65	Yes
24	Seizure	64	Yes
25	Dysaesthesia pharynx	61	No
26	Encephalopathy	52	Yes
27	Cerebrovascular accident	51	Yes
28	Presyncope	51	Yes
29	Depressed level of consciousness	49	Yes
30	Aphasia	43	Yes
31	Vertigo	41	No
32	Burning sensation	39	Yes
33	Altered state of consciousness	38	Yes
34	Dysaesthesia	38	Yes
35	Hepatic encephalopathy	38	Yes
36	Hypoaesthesia oral	36	No
37	Paralysis	33	Yes
38	Unresponsive to stimuli	33	Yes
39	Agitation	32	No
40	Band sensation	32	Yes
41	Diplopia	32	No
42	Blindness	31	No
43	Posterior reversible encephalopathy syndrome	31	Yes
44	Trismus	31	No
45	Cognitive disorder	30	Yes
46	Hyperammonaemic encephalopathy	28	Yes
47	Coma	27	Yes
48	Disorientation	27	No
49	Urinary incontinence	27	No
50	Guillain-Barre syndrome	26	Yes
51	Ischaemic stroke	26	Yes
52	Pharyngeal paraesthesia	26	No
53	Vocal cord paralysis	26	Yes
54	Hemiparesis	25	Yes
55	Disturbance in attention	24	Yes
56	Insomnia	24	No
57	Dyskinesia	23	Yes
58	Papilloedema	23	No
59	Motor dysfunction	21	Yes
60	Amaurosis fugax	20	No
61	Aphonia	19	No
62	Epilepsy	19	Yes
63	Muscle contractions involuntary	18	Yes
64	Tonic clonic movements	18	Yes
65	Ataxia	17	Yes
66	Eyelid ptosis	17	No
67	Lethargy	17	Yes
68	Orthostatic hypotension	17	No
69	Monoparesis	16	Yes
70	Status epilepticus	16	Yes
71	Cerebral infarction	15	Yes
72	Hyporeflexia	15	Yes
73	Toxic leukoencephalopathy	15	Yes
74	Transient ischaemic attack	15	Yes
75	Immune effector cell-associated neurotoxicity syndrome	14	Yes
76	Leukoencephalopathy	14	Yes
77	Neuralgia	14	Yes
78	Nystagmus	14	Yes
79	Petit mal epilepsy	14	Yes
80	Acute polyneuropathy	13	Yes
81	Balance disorder	13	Yes
82	Herpes zoster	13	No
83	Hypertonia	13	Yes
84	Peripheral sensorimotor neuropathy	13	Yes
85	Sensory loss	13	Yes
86	Amnesia	12	Yes
87	Eye movement disorder	12	No
88	Toxic encephalopathy	12	Yes
89	Cerebral haemorrhage	11	Yes
90	Generalised tonic-clonic seizure	11	Yes
91	Hypotonia	11	Yes
92	Metastases to central nervous system	11	No
93	Mobility decreased	11	No
94	Neurological symptom	11	Yes
95	Paraparesis	11	Yes
96	Sensory disturbance	11	Yes
97	Tunnel vision	11	Yes
98	Blindness transient	10	No
99	Hypokinesia	10	Yes
100	Memory impairment	10	Yes
101	Neuromyotonia	10	Yes
102	Optic neuritis	10	Yes
103	Parkinson's disease	10	Yes
104	Peripheral nerve injury	10	No
105	Restlessness	10	No
106	Subarachnoid haemorrhage	10	Yes
107	Toxic neuropathy	10	Yes
108	Anal sphincter atony	9	No
109	Cholinergic syndrome	9	Yes
110	Cold dysaesthesia	9	Yes
111	Coordination abnormal	9	Yes
112	Gait inability	9	No
113	Hemiparaesthesia	9	Yes
114	Infusion site hypoaesthesia	9	No
115	Injection site paraesthesia	9	No
116	Metastases to meninges	9	No
117	Progressive multifocal leukoencephalopathy	9	No
118	Quadriplegia	9	Yes
119	Skin burning sensation	9	No
120	Taste disorder	9	Yes
121	Atypical haemolytic uraemic syndrome	8	No
122	Blepharospasm	8	No
123	Dizziness postural	8	Yes
124	Foaming at mouth	8	No
125	Focal dyscognitive seizures	8	Yes
126	Neuromyopathy	8	Yes
127	Oromandibular dystonia	8	Yes
128	Peripheral motor neuropathy	8	Yes
129	Toxic optic neuropathy	8	No
130	Visual field defect	8	No
131	Facial paralysis	7	Yes
132	Mucormycosis	7	No
133	Ophthalmoplegia	7	No
134	Optic ischaemic neuropathy	7	No
135	Parosmia	7	Yes
136	Respiratory depression	7	No
137	Uraemic encephalopathy	7	Yes
138	Anal incontinence	6	No
139	Apraxia	6	Yes
140	Bradykinesia	6	Yes
141	Cranial nerve disorder	6	Yes
142	Demyelinating polyneuropathy	6	Yes
143	Disorganised speech	6	No
144	Encephalitis autoimmune	6	Yes
145	Facial paresis	6	Yes
146	Formication	6	Yes
147	Haemorrhagic stroke	6	Yes
148	Hyporesponsive to stimuli	6	Yes
149	Oral dysaesthesia	6	No
150	Photophobia	6	No
151	Strabismus	6	No
152	Vestibular neuronitis	6	No
153	Areflexia	5	Yes
154	Brain injury	5	Yes
155	Cerebellar infarction	5	Yes
156	Decreased eye contact	5	No
157	Decreased vibratory sense	5	Yes
158	Diaphragmatic paralysis	5	No
159	Hereditary motor and sensory neuropathy	5	No
160	Lhermitte's sign	5	Yes
161	Metabolic encephalopathy	5	Yes
162	Migraine	5	Yes
163	Myoclonus	5	Yes
164	Nerve injury	5	No
165	Nervous system disorder	5	Yes
166	Osmotic demyelination syndrome	5	Yes
167	Paraplegia	5	Yes
168	Personality change	5	No
169	Psychomotor hyperactivity	5	Yes
170	Resting tremor	5	Yes
171	Spinal pain	5	No
172	Tinnitus	5	No
173	Transient aphasia	5	Yes
174	Axonal and demyelinating polyneuropathy	4	Yes
175	Cerebral vasoconstriction	4	Yes
176	Drooling	4	Yes
177	Dysmetria	4	Yes
178	Dysstasia	4	Yes
179	Embolic stroke	4	Yes
180	Encephalitis	4	No
181	Freezing phenomenon	4	Yes
182	Hemiplegia	4	Yes
183	Hyperaesthesia	4	Yes
184	Miosis	4	No
185	Monoplegia	4	Yes
186	Myelitis transverse	4	Yes
187	Neuritis	4	Yes
188	Neurosarcoidosis	4	Yes
189	Optic neuropathy	4	No
190	Paresis	4	Yes
191	Pharyngeal dyskinesia	4	No
192	Pseudostroke	4	Yes
193	Quadriparesis	4	Yes
194	Sciatica	4	Yes
195	Stupor	4	Yes
196	Temporomandibular joint syndrome	4	No
197	Tongue movement disturbance	4	No
198	Tongue paralysis	4	Yes
199	Tonic convulsion	4	Yes
200	VIth nerve paralysis	4	Yes
201	Blindness cortical	3	No
202	Brain oedema	3	Yes
203	Central nervous system lesion	3	Yes
204	Cerebral amyloid angiopathy	3	Yes
205	Deafness neurosensory	3	No
206	Diplegia	3	Yes
207	Dystonia	3	Yes
208	Extrapyramidal disorder	3	Yes
209	Incontinence	3	No
210	Infusion site paraesthesia	3	No
211	Meningitis	3	No
212	Movement disorder	3	Yes
213	Myelopathy	3	Yes
214	Myotonia	3	Yes
215	Neuroectodermal neoplasm	3	No
216	Optic nerve disorder	3	No
217	Peroneal nerve palsy	3	Yes
218	Posture abnormal	3	No
219	Reflexes abnormal	3	Yes
220	Sciatic nerve palsy	3	Yes
221	Thrombotic stroke	3	Yes
222	Visual acuity reduced	3	No
223	Bradyphrenia	2	No
224	Central nervous system vasculitis	2	Yes
225	Cerebellar ataxia	2	Yes
226	Cerebral disorder	2	Yes
227	Cerebral haematoma	2	Yes
228	Cerebral haemorrhage neonatal	2	Yes
229	Cerebral venous sinus thrombosis	2	Yes
230	Cerebral venous thrombosis	2	Yes
231	Dementia	2	Yes
232	Fine motor skill dysfunction	2	Yes
233	Gaze palsy	2	No
234	Head discomfort	2	Yes
235	Hemianopia	2	Yes
236	Hemihypoaesthesia	2	Yes
237	Hypoxic-ischaemic encephalopathy	2	Yes
238	Intracranial pressure increased	2	Yes
239	Intracranial tumour haemorrhage	2	No
240	Language disorder	2	Yes
241	Meningitis aseptic	2	No
242	Metamorphopsia	2	No
243	Multiple sclerosis	2	Yes
244	Myasthenia gravis	2	Yes
245	Mydriasis	2	No
246	Near death experience	2	No
247	Neurogenic shock	2	No
248	Pharyngeal hypoaesthesia	2	No
249	Psychomotor skills impaired	2	Yes
250	Reduced facial expression	2	Yes
251	Reversible cerebral vasoconstriction syndrome	2	Yes
252	Sensorimotor disorder	2	Yes
253	Slow response to stimuli	2	Yes
254	Slow speech	2	Yes
255	Subdural haematoma	2	No
256	Ulnar nerve injury	2	No
257	Vagus nerve disorder	2	Yes
258	Visual acuity reduced transiently	2	No
259	Acute motor-sensory axonal neuropathy	1	Yes
260	Adams-Stokes syndrome	1	No
261	Administration site paraesthesia	1	No
262	Akathisia	1	Yes
263	Anaesthesia	1	Yes
264	Asterixis	1	Yes
265	Astrocytoma malignant	1	No
266	Autonomic nervous system imbalance	1	Yes
267	Autonomic neuropathy	1	Yes
268	Blindness unilateral	1	No
269	Brain contusion	1	No
270	Brain death	1	No
271	Cerebellar atrophy	1	Yes
272	Cerebellar haemorrhage	1	Yes
273	Cerebral ischaemia	1	Yes
274	Complex regional pain syndrome	1	Yes
275	Concussion	1	No
276	Convulsions local	1	Yes
277	Cramp-fasciculation syndrome	1	Yes
278	Demyelination	1	Yes
279	Disseminated mucormycosis	1	No
280	Dyslalia	1	Yes
281	Dyspraxia	1	Yes
282	Encephalitis viral	1	No
283	Giant cell arteritis	1	No
284	Gliosis	1	Yes
285	Hereditary neuropathic amyloidosis	1	No
286	Herpes zoster oticus	1	No
287	Hyperintensity in brain deep nuclei	1	Yes
288	Hypersomnia	1	Yes
289	Hyposmia	1	Yes
290	IIIrd nerve paralysis	1	Yes
291	Incoherent	1	Yes
292	Intention tremor	1	Yes
293	Intracranial mass	1	Yes
294	Lacunar infarction	1	Yes
295	Lumbar radiculopathy	1	Yes
296	Medulloblastoma	1	No
297	Meningitis cryptococcal	1	No
298	Mental impairment	1	Yes
299	Myelitis	1	No
300	Neurologic neglect syndrome	1	Yes
301	Neurosensory hypoacusis	1	No
302	Pachymeningitis	1	Yes
303	Partial seizures	1	Yes
304	Peripheral nerve lesion	1	Yes
305	Peripheral paralysis	1	Yes
306	Phantom limb syndrome	1	Yes
307	Poor quality sleep	1	No
308	Poverty of speech	1	No
309	Quadrantanopia	1	Yes
310	Restless legs syndrome	1	Yes
311	Scintillating scotoma	1	No
312	Speech disorder developmental	1	Yes
313	Spinal epidural haematoma	1	Yes
314	Thermohyperaesthesia	1	Yes
315	Thinking abnormal	1	No
316	Tic	1	No
317	Trigeminal palsy	1	Yes
318	Wernicke's encephalopathy	1	Yes
