# Supplementary material for: Neurological adverse events associated with oxaliplatin: A pharmacovigilance analysis based on FDA adverse event reporting system
Source: Front Pharmacol. 2024 Jul 9;15:1431579. doi: 10.3389/fphar.2024.1431579 (PMC11263116; doi:10.3389/fphar.2024.1431579)
Supplement: Supplementary file 3 [file Table3.XLSX]

## Sheet: Supplementary Table 3
	Supplementary Table 3. ROR information of neurological AEs in oxaliplatin users from FAERS database
	PT/MedDRA	case	ROR	Lower	Upper	Primary SOC (nervous system disorders)
1	Neuropathy peripheral	835	13.3	12.4	14.28	Yes
2	Paraesthesia	535	5.98	5.48	6.52	Yes
3	Neurotoxicity	432	33.58	30.43	37.07	Yes
4	Dysarthria	207	10.63	9.25	12.21	Yes
5	Tremor	198	2.15	1.87	2.48	Yes
6	Polyneuropathy	178	20.66	17.77	24.02	Yes
7	Loss of consciousness	168	2.42	2.08	2.82	Yes
8	Dysphonia	155	4.18	3.57	4.9	No
9	Hypoaesthesia	151	1.73	1.47	2.03	Yes
10	Palmar-plantar erythrodysaesthesia syndrome	125	7.83	6.55	9.35	No
11	Speech disorder	111	3.67	3.04	4.42	Yes
12	Paraesthesia oral	86	10.21	8.24	12.64	No
13	Dysgeusia	82	2.11	1.7	2.62	Yes
14	Syncope	78	1.33	1.06	1.66	Yes
15	Muscle rigidity	72	10.03	7.94	12.67	No
16	Peripheral sensory neuropathy	65	18.53	14.46	23.75	Yes
17	Dysaesthesia pharynx	61	2081.15	1182.7	3662.11	No
18	Encephalopathy	52	3.34	2.54	4.39	Yes
19	Presyncope	51	3.59	2.73	4.73	Yes
20	Depressed level of consciousness	49	1.99	1.5	2.63	Yes
21	Aphasia	43	2.44	1.81	3.29	Yes
22	Altered state of consciousness	38	2.85	2.07	3.93	Yes
23	Dysaesthesia	38	22.26	16.08	30.82	Yes
24	Hepatic encephalopathy	38	7.25	5.26	9.99	Yes
25	Hypoaesthesia oral	36	4.38	3.15	6.09	No
26	Paralysis	33	3.99	2.83	5.62	Yes
27	Unresponsive to stimuli	33	2.44	1.73	3.44	Yes
28	Band sensation	32	34.33	23.99	49.12	Yes
29	Diplopia	32	2.25	1.59	3.18	No
30	Posterior reversible encephalopathy syndrome	31	4.79	3.36	6.83	Yes
31	Trismus	31	11.35	7.95	16.2	No
32	Hyperammonaemic encephalopathy	28	25.34	17.33	37.06	Yes
33	Urinary incontinence	27	1.64	1.12	2.4	No
34	Guillain-Barre syndrome	26	8.71	5.91	12.83	Yes
35	Ischaemic stroke	26	2.53	1.72	3.72	Yes
36	Pharyngeal paraesthesia	26	16.78	11.35	24.81	No
37	Vocal cord paralysis	26	26.6	17.92	39.46	Yes
38	Hemiparesis	25	2.73	1.85	4.05	Yes
39	Papilloedema	23	9.69	6.41	14.65	No
40	Motor dysfunction	21	3.47	2.26	5.34	Yes
41	Amaurosis fugax	20	40.5	25.68	63.87	No
42	Aphonia	19	2.03	1.29	3.19	No
43	Muscle contractions involuntary	18	9.98	6.26	15.92	Yes
44	Tonic clonic movements	18	23.73	14.79	38.08	Yes
45	Ataxia	17	2.61	1.62	4.21	Yes
46	Eyelid ptosis	17	3.09	1.92	4.98	No
47	Monoparesis	16	15.52	9.43	25.52	Yes
48	Status epilepticus	16	2.33	1.43	3.82	Yes
49	Hyporeflexia	15	18.13	10.83	30.35	Yes
50	Toxic leukoencephalopathy	15	21.99	13.11	36.87	Yes
51	Immune effector cell-associated neurotoxicity syndrome	14	3.58	2.11	6.05	Yes
52	Leukoencephalopathy	14	7.06	4.16	11.96	Yes
53	Nystagmus	14	5.08	3	8.61	Yes
54	Petit mal epilepsy	14	5.36	3.17	9.08	Yes
55	Acute polyneuropathy	13	79.88	44.51	143.37	Yes
56	Hypertonia	13	6.24	3.61	10.79	Yes
57	Peripheral sensorimotor neuropathy	13	18.78	10.8	32.68	Yes
58	Sensory loss	13	2.81	1.63	4.84	Yes
59	Eye movement disorder	12	3.4	1.92	5.99	No
60	Toxic encephalopathy	12	3.61	2.05	6.37	Yes
61	Hypotonia	11	2.24	1.24	4.06	Yes
62	Neurological symptom	11	3.42	1.89	6.2	Yes
63	Paraparesis	11	11.11	6.11	20.19	Yes
64	Tunnel vision	11	9.89	5.45	17.97	Yes
65	Blindness transient	10	2.36	1.27	4.4	No
66	Neuromyotonia	10	196.12	94.56	406.76	Yes
67	Optic neuritis	10	2.11	1.13	3.92	Yes
68	Peripheral nerve injury	10	18.47	9.83	34.73	No
69	Toxic neuropathy	10	32.07	16.92	60.77	Yes
70	Anal sphincter atony	9	52.74	26.55	104.79	No
71	Cholinergic syndrome	9	22.17	11.37	43.22	Yes
72	Cold dysaesthesia	9	4588.81	581.31	36223.5	Yes
73	Hemiparaesthesia	9	20.39	10.47	39.71	Yes
74	Infusion site hypoaesthesia	9	111.92	54.39	230.32	No
75	Injection site paraesthesia	9	9.58	4.95	18.53	No
76	Metastases to meninges	9	5.63	2.92	10.86	No
77	Quadriplegia	9	8.59	4.45	16.61	Yes
78	Atypical haemolytic uraemic syndrome	8	9.23	4.58	18.57	No
79	Blepharospasm	8	2.49	1.24	4.99	No
80	Foaming at mouth	8	8.68	4.31	17.46	No
81	Focal dyscognitive seizures	8	6.05	3.01	12.15	Yes
82	Neuromyopathy	8	12.36	6.13	24.93	Yes
83	Oromandibular dystonia	8	18.88	9.32	38.25	Yes
84	Peripheral motor neuropathy	8	9.25	4.6	18.61	Yes
85	Toxic optic neuropathy	8	23.04	11.34	46.81	No
86	Visual field defect	8	2.32	1.16	4.64	No
87	Mucormycosis	7	3.05	1.45	6.41	No
88	Ophthalmoplegia	7	5.88	2.79	12.39	No
89	Optic ischaemic neuropathy	7	6.24	2.96	13.15	No
90	Uraemic encephalopathy	7	34.99	16.26	75.26	Yes
91	Apraxia	6	6.55	2.93	14.65	Yes
92	Cranial nerve disorder	6	15.29	6.79	34.45	Yes
93	Demyelinating polyneuropathy	6	10.69	4.76	24.01	Yes
94	Disorganised speech	6	3.83	1.71	8.55	No
95	Encephalitis autoimmune	6	3.88	1.74	8.66	Yes
96	Facial paresis	6	2.89	1.29	6.44	Yes
97	Hyporesponsive to stimuli	6	7.03	3.14	15.74	Yes
98	Oral dysaesthesia	6	48.55	21.01	112.18	No
99	Strabismus	6	3.87	1.73	8.64	No
100	Vestibular neuronitis	6	18.65	8.26	42.13	No
101	Areflexia	5	4.01	1.66	9.68	Yes
102	Cerebellar infarction	5	6.85	2.83	16.56	Yes
103	Decreased eye contact	5	22.76	9.29	55.75	No
104	Decreased vibratory sense	5	19.45	7.96	47.53	Yes
105	Diaphragmatic paralysis	5	15.45	6.34	37.61	No
106	Hereditary motor and sensory neuropathy	5	57.92	22.96	146.1	No
107	Lhermitte's sign	5	24.04	9.8	58.97	Yes
108	Metabolic encephalopathy	5	2.78	1.15	6.7	Yes
109	Osmotic demyelination syndrome	5	10.75	4.43	26.08	Yes
110	Paraplegia	5	2.94	1.22	7.08	Yes
111	Resting tremor	5	10.15	4.19	24.61	Yes
112	Transient aphasia	5	36.41	14.69	90.22	Yes
113	Axonal and demyelinating polyneuropathy	4	46.33	16.65	128.97	Yes
114	Cerebral vasoconstriction	4	9.27	3.45	24.91	Yes
115	Dysmetria	4	6.53	2.44	17.52	Yes
116	Myelitis transverse	4	4.46	1.67	11.94	Yes
117	Neuritis	4	5.21	1.95	13.96	Yes
118	Neurosarcoidosis	4	11.65	4.32	31.39	Yes
119	Optic neuropathy	4	3.28	1.23	8.78	No
120	Paresis	4	3.1	1.16	8.29	Yes
121	Pharyngeal dyskinesia	4	145.62	47.93	442.47	No
122	Pseudostroke	4	20.59	7.58	55.96	Yes
123	Quadriparesis	4	3.35	1.25	8.96	Yes
124	Stupor	4	2.88	1.08	7.69	Yes
125	Tongue movement disturbance	4	5.59	2.08	14.96	No
126	Tongue paralysis	4	17.13	6.32	46.41	Yes
127	Tonic convulsion	4	5.6	2.09	15.01	Yes
128	VIth nerve paralysis	4	7.36	2.74	19.75	Yes
129	Blindness cortical	3	12.85	4.08	40.41	No
130	Cerebral amyloid angiopathy	3	12.74	4.05	40.07	Yes
131	Infusion site paraesthesia	3	42.47	13.08	137.93	No
132	Myotonia	3	28.31	8.85	90.57	Yes
133	Neuroectodermal neoplasm	3	509.65	102.85	2525.37	No
134	Optic nerve disorder	3	3.83	1.23	11.93	No
135	Reflexes abnormal	3	9.16	2.92	28.68	Yes
136	Sciatic nerve palsy	3	66.48	19.96	221.43	Yes
137	Thrombotic stroke	3	8.94	2.85	28	Yes
