# Supplementary material for: Neurological adverse events associated with oxaliplatin: A pharmacovigilance analysis based on FDA adverse event reporting system
Source: Front Pharmacol. 2024 Jul 9;15:1431579. doi: 10.3389/fphar.2024.1431579 (PMC11263116; doi:10.3389/fphar.2024.1431579)
Supplement: Supplementary file 6 [file Table4.XLSX]

## Sheet: Supplementary Table 4
Supplementary Table 4. Signal strength of reports of oxaliplatin at the system organ class (SOC) level in FAERS database
SOC	case	ROR	Lower	Upper	PRR	Lower	Upper	χ2	IC	Lower	Upper	EBGM	Lower	Upper
General disorders and administration site conditions	5488	0.99	1	0.96	1.03	0.98	1.02	0.1	-0.01	-0.05	0.04	1	0.96	1.03
Nervous system disorders	4471	1.9	1.62	1.84	1.97	1.58	1.66	1303.22	0.69	0.64	0.74	1.61	1.56	1.67
Gastrointestinal disorders	4218	1.96	1.67	1.89	2.03	1.63	1.71	1377.41	0.74	0.69	0.79	1.67	1.61	1.73
Vascular disorders	3885	2.31	1.95	2.22	2.39	1.89	2	2072.4	0.96	0.91	1.01	1.94	1.87	2.01
Respiratory, thoracic and mediastinal disorders	3522	1.9	1.68	1.83	1.98	1.63	1.73	1130.68	0.74	0.69	0.8	1.68	1.61	1.74
Injury, poisoning and procedural complications	3446	0.74	0.8	0.71	0.77	0.78	0.83	236.01	-0.31	-0.37	-0.26	0.8	0.77	0.84
Skin and subcutaneous tissue disorders	3320	1.66	1.5	1.6	1.73	1.46	1.55	663.27	0.59	0.53	0.64	1.5	1.45	1.56
Cardiac disorders	2934	2.23	1.97	2.14	2.32	1.91	2.03	1562.14	0.97	0.92	1.03	1.97	1.89	2.05
Blood and lymphatic system disorders	2594	4.08	3.51	3.91	4.26	3.39	3.64	4885.81	1.8	1.74	1.86	3.49	3.35	3.65
Immune system disorders	2580	1.98	1.8	1.9	2.07	1.74	1.87	1023.73	0.85	0.79	0.91	1.8	1.72	1.88
Investigations	1729	1.1	1.09	1.05	1.16	1.04	1.14	13.56	0.12	0.05	0.19	1.09	1.03	1.14
Musculoskeletal and connective tissue disorders	1403	0.83	0.84	0.78	0.87	0.8	0.89	46.48	-0.25	-0.33	-0.17	0.84	0.8	0.89
Metabolism and nutrition disorders	1324	1.42	1.38	1.34	1.51	1.31	1.46	149.98	0.46	0.38	0.55	1.38	1.31	1.46
Hepatobiliary disorders	1321	3.63	3.39	3.43	3.85	3.22	3.56	2269.17	1.75	1.67	1.83	3.37	3.18	3.57
Infections and infestations	1270	0.72	0.75	0.68	0.77	0.71	0.79	122.96	-0.42	-0.5	-0.34	0.75	0.71	0.79
Psychiatric disorders	1154	0.59	0.63	0.56	0.63	0.59	0.66	294.19	-0.67	-0.76	-0.59	0.63	0.59	0.67
Neoplasms benign, malignant and unspecified (incl cysts and polyps)	1150	0.79	0.81	0.74	0.84	0.76	0.85	58.86	-0.31	-0.4	-0.22	0.81	0.76	0.86
Renal and urinary disorders	941	0.94	0.95	0.88	1.01	0.89	1.01	2.9	-0.08	-0.18	0.02	0.95	0.89	1.01
Eye disorders	536	0.89	0.89	0.81	0.97	0.82	0.97	7.63	-0.17	-0.3	-0.04	0.89	0.82	0.97
Reproductive system and breast disorders	219	0.3	0.31	0.26	0.35	0.27	0.36	347.17	-1.68	-1.87	-1.48	0.31	0.27	0.36
Endocrine disorders	144	0.42	0.43	0.36	0.5	0.36	0.5	113.18	-1.23	-1.47	-0.99	0.43	0.36	0.5
Ear and labyrinth disorders	82	0.47	0.47	0.38	0.58	0.38	0.59	48.53	-1.09	-1.4	-0.77	0.47	0.38	0.59
Congenital, familial and genetic disorders	75	0.94	0.94	0.75	1.17	0.75	1.17	0.33	-0.11	-0.45	0.22	0.94	0.75	1.18
Surgical and medical procedures	64	0.12	0.12	0.09	0.15	0.09	0.15	423.24	-3.04	-3.41	-2.68	0.12	0.1	0.16
Product issues	54	0.08	0.08	0.06	0.1	0.06	0.1	596.35	-3.64	-4.03	-3.24	0.08	0.06	0.11
Pregnancy, puerperium and perinatal conditions	48	0.19	0.19	0.14	0.25	0.14	0.25	167.33	-2.39	-2.81	-1.97	0.19	0.14	0.25
Social circumstances	48	0.27	0.27	0.2	0.36	0.21	0.36	93.27	-1.87	-2.29	-1.46	0.27	0.21	0.36
