# Supplementary material for: Neurological adverse events associated with oxaliplatin: A pharmacovigilance analysis based on FDA adverse event reporting system
Source: Front Pharmacol. 2024 Jul 9;15:1431579. doi: 10.3389/fphar.2024.1431579 (PMC11263116; doi:10.3389/fphar.2024.1431579)
Supplement: Supplementary file 7 [file Table1.XLSX]

## Sheet: Supplementary Table 1
	Supplementary Table 1. Four algorithms used to assess potential associations between drug and AEs
	Algorithms	Equation	Criteria
	ROR	ROR=ad/b/c	lower limit of 95% CI>1, N≥3
		95%CI=eln(ROR)±1.96(1/a+1/b+1/c+1/d)^0.5
	PRR	PRR=a(c+d)/c/(a+b)	PRR≥2, χ2≥4, N≥3
		χ2=[(ad-bc)^2](a+b+c+d)/[(a+b)(c+d)(a+c)(b+d)]
	BCPNN	IC=log2a(a+b+c+d)/((a+c)(a+b))	IC025>0
		95%CI= E(IC) ± 2V(IC)^0.5
	MGPS	EBGM=a(a+b+c+d)/(a+c)/(a+b)	EBGM05>2
		95%CI=eln(EBGM)±1.96(1/a+1/b+1/c+1/d)^0.5
	Equation: a, number of reports containing both the target drug and target AE; b, number of reports containing other AE of the target drug; c, number of reports containing the target AE of other drugs; d, number of reports containing other drugs and other AE. AE, adverse event; 95%CI, 95% confidence interval; N, the number of reports; χ2, chi-squared; IC, information component; IC025, the lower li…
